# Supplementary material for: The Varietal Influence of Flavour Precursors from Grape Marc on Monoterpene and C13-Norisoprenoid Profiles in Wine as Determined by Membrane-Assisted Solvent Extraction (MASE) GC-MS
Source: Molecules. 2022 Mar 22;27(7):2046. doi: 10.3390/molecules27072046 (PMC9000514; doi:10.3390/molecules27072046)
Supplement: Supplementary file 1 [file molecules-27-02046-s001.zip]

Archive with 1 entries (1 files):
- molecules-1635256-supplementary.pdf
